# Supplementary material for: Geometrical Stabilities and Electronic Structures of Rh5 Nanoclusters on Rutile TiO2 (110) for Green Hydrogen Production
Source: Nanomaterials (Basel). 2024 Jan 15;14(2):191. doi: 10.3390/nano14020191 (PMC10819950; doi:10.3390/nano14020191)
Supplement: Supplementary file 1 [file nanomaterials-14-00191-s001.zip]

Archive with 1 entries (1 files):
- nanomaterials-2822460-supplementary.pdf
